# Supplementary material for: The nature and fate of natural resins in the geosphere XIII: a probable pinaceous resin from the early Cretaceous (Barremian), Isle of Wight
Source: Geochem Trans. 2008 Jan 29;9:3. doi: 10.1186/1467-4866-9-3 (PMC2265267; doi:10.1186/1467-4866-9-3)
Supplement: Additional file 1 — GC-MS data for Isle of Wight amber. Interactive HTML version of data for Figures 1 and 2, including machine readable structure and MS data are given in Additional File 1.zip. These data are included to allow readers to access data underlying the structural assignments given. To access these data, download this file and unzip the compressed archive, ensuring that the embedded directory structure is preserved. Once uncompressed, simply open Index.html. Javascript must be enabled in your web browser in order to fully access these files. These files will also be available on line via the Geochemical Transactions web site in the near future. [file 1467-4866-9-3-S1.zip › Aditional File 1/Data1/MSData1/DS1MS15.jdx]

##TITLE=
##JCAMPDX=5.0
##DATA TYPE=MASS SPECTRUM
##DATA CLASS= PEAK TABLE
##SAMPLE DESCRIPTION=
##NAMES=
##CAS NAME=
##MOLFORM=
##CAS REGISTRY NO=
##MP= 
##BP= 
##MW= 
##$RETENTION INDEX=
##$CONDENSED SPECTRUM=NO
##ORIGIN=Southern Illinois University Carbondale
##OWNER=Ken B. Anderson
##NPOINTS= 90
##XUNITS= m/z
##YUNITS= Intensity
##XFACTOR=1
##YFACTOR=1
##PEAK TABLE= (XY..XY)
    14          2
    17          4
    22          3
    27          5
    42          6
    45          5
    46          2
    50          2
    53          3
    54          2
    58          3
    64          3
    67          3
    68          2
    71          4
    73          2
    74          3
    75          5
    76         10
    77         11
    79          5
    82          4
    89          3
    91          4
    96          3
   102          2
   104          2
   105          3
   107          8
   111          2
   112          2
   115         10
   116          7
   118          4
   124          2
   125          2
   127          8
   128         15
   129         11
   130          9
   131        100
   132         17
   139          4
   141         18
   142          2
   143          8
   144          3
   145         11
   151          4
   152          4
   153         10
   154          9
   155          6
   156          2
   157         40
   158          4
   161          2
   165          4
   167          2
   168          3
   169          4
   171          2
   173         10
   181          6
   182          2
   184          4
   185          9
   187          2
   206          2
   207          4
   209          3
   210          6
   213         79
   214         17
   217          2
   218          2
   219          3
   220          2
   225          2
   226          3
   227          5
   228         23
   229          2
   231          2
   235          2
   238          2
   239          2
   245          4
   249          2
   250          2
##END=
