# Supplementary material for: The nature and fate of natural resins in the geosphere XIII: a probable pinaceous resin from the early Cretaceous (Barremian), Isle of Wight
Source: Geochem Trans. 2008 Jan 29;9:3. doi: 10.1186/1467-4866-9-3 (PMC2265267; doi:10.1186/1467-4866-9-3)
Supplement: Additional file 1 — GC-MS data for Isle of Wight amber. Interactive HTML version of data for Figures 1 and 2, including machine readable structure and MS data are given in Additional File 1.zip. These data are included to allow readers to access data underlying the structural assignments given. To access these data, download this file and unzip the compressed archive, ensuring that the embedded directory structure is preserved. Once uncompressed, simply open Index.html. Javascript must be enabled in your web browser in order to fully access these files. These files will also be available on line via the Geochemical Transactions web site in the near future. [file 1467-4866-9-3-S1.zip › Aditional File 1/Data1/MSData1/DS1MS2.jdx]

##TITLE=
##JCAMPDX=5.0
##DATA TYPE=MASS SPECTRUM
##DATA CLASS= PEAK TABLE
##SAMPLE DESCRIPTION=
##NAMES=
##CAS NAME=
##MOLFORM=
##CAS REGISTRY NO=
##MP= 
##BP= 
##MW= 
##$RETENTION INDEX=
##$CONDENSED SPECTRUM=NO
##ORIGIN=Southern Illinois University Carbondale
##OWNER=Ken B. Anderson
##NPOINTS= 62
##XUNITS= m/z
##YUNITS= Intensity
##XFACTOR=1
##YFACTOR=1
##PEAK TABLE= (XY..XY)
    41         19
    42          7
    44          9
    45          4
    51          2
    53          6
    55          8
    63          3
    64          3
    65          6
    67          5
    69          3
    71          3
    71          3
    77         16
    78          5
    79         13
    81          5
    84          4
    89          3
    91         21
    92          3
    93         10
    95        100
    96          5
   102          2
   103          3
   105         11
   106          3
   107         19
   108          3
   115         12
   116          3
   117          4
   119          8
   120          2
   121         65
   122          7
   127          6
   128         31
   129          4
   133          6
   134          3
   135          6
   136         18
   141         15
   142         13
   143         62
   144          7
   149         11
   150          3
   155          4
   157          4
   158         38
   161         15
   162          4
   176          8
   177         80
   178          9
   192         31
   193          4
   194          2
##END=
