# Supplementary material for: The nature and fate of natural resins in the geosphere XIII: a probable pinaceous resin from the early Cretaceous (Barremian), Isle of Wight
Source: Geochem Trans. 2008 Jan 29;9:3. doi: 10.1186/1467-4866-9-3 (PMC2265267; doi:10.1186/1467-4866-9-3)
Supplement: Additional file 1 — GC-MS data for Isle of Wight amber. Interactive HTML version of data for Figures 1 and 2, including machine readable structure and MS data are given in Additional File 1.zip. These data are included to allow readers to access data underlying the structural assignments given. To access these data, download this file and unzip the compressed archive, ensuring that the embedded directory structure is preserved. Once uncompressed, simply open Index.html. Javascript must be enabled in your web browser in order to fully access these files. These files will also be available on line via the Geochemical Transactions web site in the near future. [file 1467-4866-9-3-S1.zip › Aditional File 1/Data1/MSData1/DS1MS21.jdx]

##TITLE=
##JCAMPDX=5.0
##DATA TYPE=MASS SPECTRUM
##DATA CLASS= PEAK TABLE
##SAMPLE DESCRIPTION=
##NAMES=
##CAS NAME=
##MOLFORM=
##CAS REGISTRY NO=
##MP= 
##BP= 
##MW= 
##$RETENTION INDEX=
##$CONDENSED SPECTRUM=NO
##ORIGIN=Southern Illinois University Carbondale
##OWNER=Ken B. Anderson
##NPOINTS= 76
##XUNITS= m/z
##YUNITS= Intensity
##XFACTOR=1
##YFACTOR=1
##PEAK TABLE= (XY..XY)
    41         26
    43         21
    53          5
    55         15
    57          3
    65          4
    67         13
    69         15
    70          3
    77         11
    78          2
    79         19
    80          4
    81         27
    82          4
    83          5
    91         20
    92          6
    93         28
    94         11
    95         17
    96          3
    97          3
   103          3
   105         15
   107         32
   108          8
   109         19
   110          4
   115          5
   117          6
   119          6
   120          4
   121         18
   122         31
   123         44
   124          4
   125          2
   129          2
   131          5
   133          4
   134          4
   135         19
   136         21
   137          5
   139          3
   145          6
   146          4
   147          4
   149         10
   150          5
   159          3
   161          7
   163         11
   175          4
   176          2
   177          2
   187          3
   189         11
   190          4
   199          4
   205          3
   207          7
   209          5
   212          2
   217         17
   218          6
   237          3
   245        100
   246         14
   247          3
   254          3
   258          2
   259         15
   260         36
   261          9
##END=
