# Supplementary material for: The nature and fate of natural resins in the geosphere XIII: a probable pinaceous resin from the early Cretaceous (Barremian), Isle of Wight
Source: Geochem Trans. 2008 Jan 29;9:3. doi: 10.1186/1467-4866-9-3 (PMC2265267; doi:10.1186/1467-4866-9-3)
Supplement: Additional file 1 — GC-MS data for Isle of Wight amber. Interactive HTML version of data for Figures 1 and 2, including machine readable structure and MS data are given in Additional File 1.zip. These data are included to allow readers to access data underlying the structural assignments given. To access these data, download this file and unzip the compressed archive, ensuring that the embedded directory structure is preserved. Once uncompressed, simply open Index.html. Javascript must be enabled in your web browser in order to fully access these files. These files will also be available on line via the Geochemical Transactions web site in the near future. [file 1467-4866-9-3-S1.zip › Aditional File 1/Data1/MSData1/DS1MS23.jdx]

##TITLE=
##JCAMPDX=5.0
##DATA TYPE=MASS SPECTRUM
##DATA CLASS= PEAK TABLE
##SAMPLE DESCRIPTION=
##NAMES=
##CAS NAME=
##MOLFORM=
##CAS REGISTRY NO=
##MP= 
##BP= 
##MW= 
##$RETENTION INDEX=
##$CONDENSED SPECTRUM=NO
##ORIGIN=Southern Illinois University Carbondale
##OWNER=Dr Ken B. Anderson
##NPOINTS= 197
##XUNITS= m/z
##YUNITS= Intensity
##XFACTOR=1
##YFACTOR=1
##PEAK TABLE= (XY..XY)
    41         45
    42          4
    43         36
    44          2
    46          2
    49          1
    51          2
    52          1
    53         11
    54          4
    55         45
    56         11
    57          7
    58          5
    61          1
    62          1
    63          4
    65          7
    66          1
    67         41
    68          9
    69         55
    70          6
    71          1
    76          5
    77         18
    78          2
    79         22
    80         10
    81         46
    82         27
    83         27
    84          5
    85          3
    87          1
    88          1
    89         13
    90          8
    91         18
    92          1
    93         33
    94          8
    95         64
    96         12
    97         12
   102          1
   103          3
   105         12
   106         10
   107         29
   108          5
   109         56
   110          4
   111          2
   112          2
   113          3
   115         12
   116          2
   117          8
   118          4
   119         15
   120          5
   121         23
   122          9
   123         47
   124          5
   125         10
   129          5
   130          4
   131         14
   132         10
   133          9
   134          6
   135         30
   136          8
   137         11
   138          9
   139          4
   144          1
   145          5
   146          8
   147          1
   148          1
   149         15
   150         26
   151         12
   152         11
   153          6
   154          4
   155          9
   156          1
   157          3
   158          5
   159          0
   161          1
   162          6
   163        100
   164         17
   165         24
   166          9
   167          8
   168          3
   169          2
   170          1
   171          0
   173          3
   174          1
   175          6
   177         16
   178         13
   179         17
   180         14
   181          9
   182         10
   184          5
   186          0
   188          1
   189         22
   190         11
   191         59
   192          9
   193          6
   195         75
   196         14
   201          1
   203          5
   204          2
   205          5
   206          5
   207          5
   208          5
   210         38
   211          5
   213          2
   214          3
   216          2
   217          1
   218          2
   219          1
   220          3
   222          3
   228          3
   229          3
   230          1
   231          5
   232          4
   233         24
   236          4
   237          1
   238          1
   241         28
   242          8
   245          0
   246          4
   250          3
   251          4
   252          3
   254          6
   255          5
   256         15
   259         67
   260         16
   261         39
   262         10
   264          1
   268          1
   271          8
   274         24
   275          8
   276         57
   277         12
   279          3
   281         12
   282          5
   285         13
   286          3
   294          4
   295          7
   296          5
   297          2
   300          1
   311          2
   312          1
   314          2
   316          1
   322          1
   323          2
   324          3
   325          4
   329          4
   330          0
   331          1
   332          2
   334          2
   339          1
   340          2
   342          2
##END=
