# Supplementary material for: The nature and fate of natural resins in the geosphere XIII: a probable pinaceous resin from the early Cretaceous (Barremian), Isle of Wight
Source: Geochem Trans. 2008 Jan 29;9:3. doi: 10.1186/1467-4866-9-3 (PMC2265267; doi:10.1186/1467-4866-9-3)
Supplement: Additional file 1 — GC-MS data for Isle of Wight amber. Interactive HTML version of data for Figures 1 and 2, including machine readable structure and MS data are given in Additional File 1.zip. These data are included to allow readers to access data underlying the structural assignments given. To access these data, download this file and unzip the compressed archive, ensuring that the embedded directory structure is preserved. Once uncompressed, simply open Index.html. Javascript must be enabled in your web browser in order to fully access these files. These files will also be available on line via the Geochemical Transactions web site in the near future. [file 1467-4866-9-3-S1.zip › Aditional File 1/Data1/MSData1/DS1MS29.jdx]

##TITLE=
##JCAMPDX=5.0
##DATA TYPE=MASS SPECTRUM
##DATA CLASS= PEAK TABLE
##SAMPLE DESCRIPTION=
##NAMES=
##CAS NAME=
##MOLFORM=
##CAS REGISTRY NO=
##MP= 
##BP= 
##MW= 
##$RETENTION INDEX=
##$CONDENSED SPECTRUM=NO
##ORIGIN=Southern Illinois University Carbondale
##OWNER=Dr Ken B. Anderson
##NPOINTS= 234
##XUNITS= m/z
##YUNITS= Intensity
##XFACTOR=1
##YFACTOR=1
##PEAK TABLE= (XY..XY)
    41         11
    42          1
    43          4
    44          0
    48          1
    50          1
    53          4
    54          2
    55         13
    56          0
    57          3
    59          6
    60          1
    63          1
    64          0
    65          1
    66          0
    66          1
    67          4
    69          5
    70          2
    71          1
    72          1
    73          4
    74          1
    75          1
    77          7
    78          3
    79          8
    80          1
    81          5
    82          1
    83          2
    84          1
    85          0
    86          1
    88          1
    89          0
    91         11
    92          2
    93          7
    94          2
    95          7
    96          0
    99          1
   101          2
   102          1
   103          2
   104          1
   105         17
   106          3
   107         14
   108          2
   109          7
   111          2
   113          1
   114          1
   115          2
   116          2
   117          5
   118          2
   119         10
   120          4
   121         13
   122          2
   123          2
   124          1
   125          1
   126          1
   128          5
   129          6
   130          1
   131         10
   132          2
   133          7
   134          2
   135          9
   137          0
   138          1
   138          0
   139          1
   139          1
   140          1
   141          3
   142          2
   143          2
   144          1
   145          9
   146          2
   147          7
   148          3
   149          2
   150          3
   151          3
   152          3
   153          1
   154          0
   155          2
   157          3
   158          1
   159         12
   160          3
   161          4
   162          2
   163          5
   164          1
   166          1
   168          1
   169          1
   170          1
   171          2
   172          0
   173         13
   174          4
   175          2
   176          2
   177          7
   178          1
   179          1
   180          3
   181          1
   182          1
   183          0
   184          2
   185          2
   186          0
   187         19
   188          5
   189          8
   190          2
   192          1
   194          1
   195          0
   196          0
   197          1
   198          0
   199          2
   200          1
   201          2
   202          2
   203          4
   204          1
   205          1
   206          1
   207          1
   208          1
   210          1
   211          1
   212          1
   213          1
   214          1
   215          2
   217          1
   219          1
   221          2
   222          2
   224          1
   227          1
   228          1
   229          8
   230          3
   233          1
   235          1
   237          0
   238          1
   241          4
   242          1
   243        100
   244         22
   245          2
   246          0
   249          1
   250          1
   252          1
   254          2
   256          2
   257          4
   258         11
   259         22
   260          5
   261          1
   261          1
   263          1
   265          1
   266          2
   271          8
   272          3
   273          1
   274          0
   274          1
   275          1
   278          1
   282          3
   283          1
   284          0
   285          1
   286          1
   287          0
   289          5
   290          0
   291          1
   293          1
   295          1
   296          1
   297          3
   298          1
   299          1
   301          1
   303         41
   304          7
   305          1
   310          1
   310          2
   312          1
   313          2
   318         15
   319          4
   320          2
   325          2
   326          1
   328          1
   330          1
   332          0
   333          1
   334          0
   336          1
   339          1
   341          0
   342          0
   343          0
   344          2
   345          3
   346          1
   347          1
##END=
