# Supplementary material for: The nature and fate of natural resins in the geosphere XIII: a probable pinaceous resin from the early Cretaceous (Barremian), Isle of Wight
Source: Geochem Trans. 2008 Jan 29;9:3. doi: 10.1186/1467-4866-9-3 (PMC2265267; doi:10.1186/1467-4866-9-3)
Supplement: Additional file 1 — GC-MS data for Isle of Wight amber. Interactive HTML version of data for Figures 1 and 2, including machine readable structure and MS data are given in Additional File 1.zip. These data are included to allow readers to access data underlying the structural assignments given. To access these data, download this file and unzip the compressed archive, ensuring that the embedded directory structure is preserved. Once uncompressed, simply open Index.html. Javascript must be enabled in your web browser in order to fully access these files. These files will also be available on line via the Geochemical Transactions web site in the near future. [file 1467-4866-9-3-S1.zip › Aditional File 1/Data1/MSData1/DS1MS3.jdx]

##TITLE=
##JCAMPDX=5.0
##DATA TYPE=MASS SPECTRUM
##DATA CLASS= PEAK TABLE
##SAMPLE DESCRIPTION=
##NAMES=
##CAS NAME=
##MOLFORM=
##CAS REGISTRY NO=
##MP= 
##BP= 
##MW= 
##$RETENTION INDEX=
##$CONDENSED SPECTRUM=NO
##ORIGIN=Southern Illinois University Carbondale
##OWNER=Ken B. Anderson
##NPOINTS= 108
##XUNITS= m/z
##YUNITS= Intensity
##XFACTOR=1
##YFACTOR=1
##PEAK TABLE= (XY..XY)
    14          4
    26          0
    27         12
    29         10
    32          1
    38          0
    39         18
    41         29
    42          1
    44          2
    47          2
    50          3
    51          9
    52          3
    53         14
    54          3
    55         23
    56          1
    57          3
    60          3
    62          2
    63          5
    64          2
    65         10
    66          2
    67         24
    68          0
    69          5
    70          2
    71          3
    72          2
    75          4
    76          2
    77         33
    78          7
    79         25
    80          7
    81         19
    83          9
    85          0
    89          2
    90          3
    91         59
    92         11
    93         77
    94         12
    96          4
    98          0
   101          2
   102          3
   103          8
   104          6
   105         58
   106          7
   107         33
   108        100
   109         19
   111          3
   115         22
   116          4
   117         13
   118          6
   119         70
   120         35
   121         39
   122         18
   123          2
   124          0
   125          3
   126          0
   127          4
   128         11
   129          4
   130          5
   131          9
   132          3
   133         55
   134         20
   135         10
   137          1
   140          3
   141          9
   142          1
   143          3
   144          1
   145          7
   146          0
   147         38
   148         17
   149         14
   150          6
   151          0
   155          2
   157          2
   158          2
   158          2
   159          4
   160          0
   161         27
   162         10
   165          3
   167          2
   175         96
   176         20
   186          2
   190         99
   191         10
   195          3
##END=
