# Supplementary material for: The nature and fate of natural resins in the geosphere XIII: a probable pinaceous resin from the early Cretaceous (Barremian), Isle of Wight
Source: Geochem Trans. 2008 Jan 29;9:3. doi: 10.1186/1467-4866-9-3 (PMC2265267; doi:10.1186/1467-4866-9-3)
Supplement: Additional file 1 — GC-MS data for Isle of Wight amber. Interactive HTML version of data for Figures 1 and 2, including machine readable structure and MS data are given in Additional File 1.zip. These data are included to allow readers to access data underlying the structural assignments given. To access these data, download this file and unzip the compressed archive, ensuring that the embedded directory structure is preserved. Once uncompressed, simply open Index.html. Javascript must be enabled in your web browser in order to fully access these files. These files will also be available on line via the Geochemical Transactions web site in the near future. [file 1467-4866-9-3-S1.zip › Aditional File 1/Data1/MSData1/DS1MS31.jdx]

##TITLE=
##JCAMPDX=5.0
##DATA TYPE=MASS SPECTRUM
##DATA CLASS= PEAK TABLE
##SAMPLE DESCRIPTION=
##NAMES=
##CAS NAME=
##MOLFORM=
##CAS REGISTRY NO=
##MP= 
##BP= 
##MW= 
##$RETENTION INDEX=
##$CONDENSED SPECTRUM=NO
##ORIGIN=Southern Illinois University Carbondale
##OWNER=Ken B. Anderson
##NPOINTS= 85
##XUNITS= m/z
##YUNITS= Intensity
##XFACTOR=1
##YFACTOR=1
##PEAK TABLE= (XY..XY)
    41         14
    43         13
    53          3
    55         16
    59          7
    65          3
    66          3
    67         12
    68          4
    69          6
    73          5
    75          2
    77          8
    79         24
    80          4
    81         22
    85          2
    91         19
    92          8
    93         19
    94          7
    95          4
   105         14
   106          4
   107         41
   108          6
   109         11
   115          4
   117          6
   119          8
   120          6
   121        100
   122         11
   123          4
   128          3
   129          5
   130          2
   133          8
   135          9
   136         28
   137          4
   141          2
   145          5
   146          2
   147          3
   148          2
   149          6
   150         10
   153          5
   155          2
   156          2
   157          4
   159          8
   161          3
   169          2
   175          2
   177          2
   180          9
   181         28
   182          4
   187          4
   189          3
   207          3
   214          5
   215         82
   216         17
   217          2
   234          3
   235          2
   239          5
   241          6
   243         15
   258          5
   259         17
   268          2
   269          3
   271          2
   274          8
   275         47
   276          9
   281          5
   309          2
   315          3
   318         13
   319          4
##END=
