# Supplementary material for: The nature and fate of natural resins in the geosphere XIII: a probable pinaceous resin from the early Cretaceous (Barremian), Isle of Wight
Source: Geochem Trans. 2008 Jan 29;9:3. doi: 10.1186/1467-4866-9-3 (PMC2265267; doi:10.1186/1467-4866-9-3)
Supplement: Additional file 1 — GC-MS data for Isle of Wight amber. Interactive HTML version of data for Figures 1 and 2, including machine readable structure and MS data are given in Additional File 1.zip. These data are included to allow readers to access data underlying the structural assignments given. To access these data, download this file and unzip the compressed archive, ensuring that the embedded directory structure is preserved. Once uncompressed, simply open Index.html. Javascript must be enabled in your web browser in order to fully access these files. These files will also be available on line via the Geochemical Transactions web site in the near future. [file 1467-4866-9-3-S1.zip › Aditional File 1/Data1/MSData1/DS1MS37.jdx]

##TITLE=
##JCAMPDX=5.0
##DATA TYPE=MASS SPECTRUM
##DATA CLASS= PEAK TABLE
##SAMPLE DESCRIPTION=
##NAMES=
##CAS NAME=
##MOLFORM=
##CAS REGISTRY NO=
##MP= 
##BP= 
##MW= 
##$RETENTION INDEX=
##$CONDENSED SPECTRUM=NO
##ORIGIN=Southern Illinois University Carbondale
##OWNER=Dr Ken B. Anderson
##NPOINTS= 214
##XUNITS= m/z
##YUNITS= Intensity
##XFACTOR=1
##YFACTOR=1
##PEAK TABLE= (XY..XY)
    40          1
    41         65
    42          3
    43         20
    44         43
    45         12
    48          7
    50         12
    53          8
    54         11
    55         63
    57          5
    59         28
    60         11
    62          8
    63          7
    65         12
    66          0
    67         75
    68          6
    69         36
    70          3
    71         13
    73         18
    74         15
    75          1
    76          1
    77         48
    78         24
    79         57
    80         14
    81         58
    82         23
    83         21
    87          3
    88          9
    89          2
    91         83
    92         18
    93         65
    94         14
    95         38
    96         13
    98         14
    99         13
   101         34
   102          5
   103         10
   104         26
   105         58
   107         53
   108         39
   108         38
   109         40
   110         11
   111         32
   112          3
   113          8
   114         12
   116         10
   117         21
   118         31
   119         47
   120         38
   121         68
   122         19
   123         47
   124         24
   125          9
   126          8
   127          4
   128         10
   130          3
   131         14
   132         14
   133         35
   134         14
   135         46
   136         33
   137         41
   138         10
   139          3
   140         11
   140          9
   145          6
   146          5
   147         34
   148          6
   149         27
   150         29
   151         20
   154          5
   156          1
   158          6
   159         26
   161         68
   162         22
   163          8
   166          5
   168          1
   169         13
   171         13
   173          2
   174         20
   175         14
   177         35
   179          4
   180         22
   181         30
   182          7
   183         31
   184         11
   185          9
   186          1
   187         16
   188          1
   189         53
   190         16
   192         12
   197         11
   198          2
   199          2
   201          3
   202         13
   203         21
   204          2
   205          2
   206         13
   207         55
   211          2
   214          8
   215        100
   216          5
   219          7
   220         12
   223          8
   224          1
   225         29
   226         13
   227          7
   227         20
   229         15
   231         11
   233          5
   234          6
   235          4
   236          6
   243         59
   244         15
   245          6
   247          9
   248          4
   249          8
   250          8
   251         19
   253         18
   259         92
   260         18
   261         23
   262         11
   264          1
   266          9
   269         19
   271         22
   273          4
   274          1
   275         19
   276          4
   277         10
   278         16
   279          8
   280          9
   281         71
   282         14
   286          6
   287          8
   288          9
   291         11
   292          3
   293          9
   295         11
   296         14
   298          3
   301         11
   303         36
   304         17
   306         12
   307          2
   308         12
   309         10
   310          7
   311          2
   312          2
   315          7
   316         17
   318         76
   319         18
   320         14
   322          7
   324          3
   325         12
   326          7
   328          2
   331          3
   334         13
   336          1
   340          2
   341         13
   342          2
   343         28
   344         11
   345          3
   346          7
   347          9
##END=
